# Supplementary material for: Targeting fatty acid synthase reduces aortic atherosclerosis and inflammation
Source: Commun Biol. 2025 Feb 19;8:262. doi: 10.1038/s42003-025-07656-1 (PMC11840040; doi:10.1038/s42003-025-07656-1)
Supplement: Supplementary file 3 — Supplemental Data 1 [file 42003_2025_7656_MOESM3_ESM.xlsx]

## Sheet: Fig.1E 
Low FAS/Low LDL			Low FAS/High LDL			High FAS/Low LDL
4.994	3.451	4.65	4.984	5.497	4.677	12.461	11.004	9.939

## Sheet: Fig. 1C
FAS ng/ul	Foam cell
25.84	28.5326
22.37	17.3973
17.08	25.377
5.59	20.0415
5.42	22.3991
5.34	15.0374
4.72	23.3507
-3.12	13.6969
-2.93	13.727

## Sheet: Fig.1D
LDL ug/ul	Foam cell
177	13.879
189	9.7833
191	14.579
103	14.1228
103	12.7899
103	13.5034
24	14.7012
41	9.69055
42	17.3532

## Sheet: Fig.1E
Low FAS/Low LDL			Low FAS/High LDL			High FAS/Low LDL
4.994	3.451	4.65	4.984	5.497	4.677	12.461	11.004	9.939

## Sheet: Fig. 1G
FAS Serum	Fas Serum + PTM	LDL serum	LDL serum +PTM
28.5326	0.173889	13.879	4.1769
17.3973	0.71821	9.7833	0.853734
25.377	0.697085	14.579	4.6214

## Sheet: Fig. 1H
FAS	FAS +PTM	LDL	LDL +PTM
12.9947	12.8151	15.0835	9.30805
16.6576	9.09043	12.8047	10.4477
15.8907	11.1326	9.90852	5.4647
17.3916	10.5655	7.41757	9.87235
15.8637	7.24272	12.217	10.0938
11.7816	8.60477	10.1119	12.9765

## Sheet: Fig.1 I
5% FBS			high FAS/Low LDL			PTM (20µm)			TVB-2640 (100nM)			GSK-264069 (100nM)
4.0867	2.82227	2.58554	31.781	28.8063	29.3541	4.55354	5.02638	1.84746	4.48567	10.3153	14.7974	9.51151	7.93451	6.57088

## Sheet: Fig. 2 B
Low cFAS/High LDL												Low cFAS/High LDL+PTM
4.798	4.975	6.163	5.407	7.718	8.72	4.171	4.589	3.935	4.402			3.186	4.706	7.891	6.619	3.203	6.697	4.57	4.495	5.118
Low cFAS/Low LDL												Low cFAS/Low LDL+PTM
7.054	2.878	2.864	3.23	3.279	7.794	5.439	6.274	5.481	5.644			3.906	2.297	3.298	3.49	7.022	5.818	9.389	8.805	6.442	7.239
High cFAS/Low LDL												HighcFAS/Low LDL+PTM
30.763	41.499	35.765	32.831	33.826	26.505	11.444	10.269	9.101	9.001			13.761	15.792	18.673	15.742	16.995	15.378	12.379	14.306	18.563

## Sheet: Fig. 2C
Untreated				PTM (20µM)
116.696	211.31	116.856	124.095	144.925	137.377	61.0134

## Sheet: Fig. 2 D
Concentration (µM)	0	2.5	5	10	20
	90	78.1482	120	114.074	127.037
	110	95.9259	128.148	115.926	110.111
	112	88	121.724	120.5	123.8

[truncated: 29 more sheets: Suppl. Fig.1, Fig. 3C, Fig. 3D, Fig. 3E, Fig. 3F, Fig. 3G, Fig. 3H, Fig. 3I, Fig. 3J, Fig. 4A, Fig. 4B, Fig. 4C, Fig. 4D, Fig. 4E, Fig. 4F, Fig. 4G, Fig. 4H, Fig. 5B, Fig. 5C, Fig. 5D …]
